# Supplementary material for: Inventory of water masses and carbonate system from Brazilian’s northeast coast: Monitoring ocean acidification
Source: PLoS One. 2022 Jul 26;17(7):e0271875. doi: 10.1371/journal.pone.0271875 (PMC9321457; doi:10.1371/journal.pone.0271875)
Supplement: S2 Table — ID Number = is the identification number of the sample, it is related to the sampling samples. Group = is the number of samples (n) per water mass. psu = is the practical salinity unit; S% = is the absolute salinity; (A) = analyzed values and (C) = calculated values. Latitude and Longitude are the geographical positions (Geographic Coordinates in decimal degrees, Datum SIRGAS 2000). (XLSX) [file pone.0271875.s002.xlsx]

## Sheet: Planilha1
ID Number	Samples	Water Mass	Group	LAT (DG): °S	LONG (DG): °W	Temp	Salpsu	Salabsol	pH(total scale)	TAumol/L	TA(A)	TA(C)S%	TA(C)psu	NTASpsu	NTAS%	S_Calc(A)S%	S_Arag(A)S%	S_Calc(A)Spsu	S_Arag(A)Spsu	CO3(A)Spsu	HCO3(A)Spsu	DIC(A)Spsu	CO2Spsu	CO3(A)S%	HCO3(A)S%	DIC(A)S%	CO2S%	Capsu(C)	Ca%(C)	Bpsu(C)	B%(C)	B%(A)	Ca(A)	C = calculated
66	1	MW	1	-10.6359	-36.3248	27.9125	35.389	35.5561	8.00319	2281.35	2231.73	2352.47	2344.52	2242.5	2231.96	5.4242	3.61139	5.46999	3.64092	231.692	1654.51	1882.73	10.8246	231.178	1644.85	1873.05	10.7668	10612.7	10664.1	410.077	410.054	356.859	10180.1	A = analysed
1	2	TW	1	-10.1649	-36.0243	28.361	36.2656	36.4368	7.99948	2419.6	2365.85	2394.39	2386.24	2320.91	2310	6.09804	4.07102	6.15043	4.1051	243.744	1693.77	1935.19	11.0061	243.185	1683.81	1925.34	10.9291	10880.7	10933.4	409.896	409.872	409.86	11228.1	S% = absolute salinity
2	3	TW	2	-10.2337	-35.9311	27.8841	37.2389	37.4147	8.01784	2223.76	2172.54	2440.94	2432.57	2077.3	2067.54	5.44762	3.63492	5.49533	3.66614	224.303	1491.08	1717.26	9.32278	223.765	1482.23	1708.6	9.25757	11182.1	11236.3	409.822	409.797	404.68	11303	% = obtained from absolute salinity
3	4	TW	3	-10.2337	-35.9311	27.7284	37.262	37.4379	8.0383	2293.09	2240.12	2442.04	2433.67	2140.74	2130.68	5.70617	3.80556	5.75624	3.83832	238.897	1523.25	1763.02	9.1138	238.32	1514.19	1754.15	9.0499	11189.8	11244	409.839	409.815	393.673	11128.3	psu = practical salinity unity
4	5	TW	4	-10.2578	-35.8976	27.9517	37.2304	37.4061	8.03969	2319.48	2266.12	2440.53	2432.17	2167.21	2157.04	5.8906	3.93135	5.9423	3.96519	244.062	1539.12	1782.92	9.1385	243.472	1529.96	1773.94	9.07439	11179.2	11233.4	409.814	409.79	390.436	11228.1	ID = identification
5	6	TW	5	-10.2578	-35.8976	27.8312	37.2837	37.4597	8.0647	2343.89	2289.79	2443.08	2434.7	2186.89	2176.61	6.10358	4.07207	6.15752	4.10738	255.709	1527.64	1781.59	8.58141	255.076	1518.46	1772.57	8.52076	11196.1	11250.3	409.823	409.798	404.68	11128.3	Spsu = practical salinity
7	7	TW	6	-10.285	-35.8597	27.917	37.187	37.3626	8.02494	2343.14	2289.28	2438.46	2430.1	2191.88	2181.58	5.97853	3.98941	6.03081	4.02362	240.38	1571.71	1813.09	9.66392	239.806	1562.4	1803.97	9.59635	11166	11220.1	409.825	409.8	396.263	11552.5	DG = decimal degree coordinate
8	8	TW	7	-10.285	-35.8597	27.8459	37.2692	37.4452	8.05262	2354.8	2300.48	2442.39	2434.01	2197.92	2187.59	5.99198	3.99775	6.0448	4.03232	252.021	1547.67	1798.88	8.93725	251.404	1538.41	1789.79	8.87428	11191.6	11245.8	409.823	409.798	405.328	11078.4	TA = total alkalinity
11	9	TW	8	-10.5646	-35.4759	28.1261	37.37	37.5464	8.05834	2359.29	2304.92	2447.21	2438.81	2196.18	2185.86	6.06221	4.04874	6.116	4.08401	255.801	1530.84	1784.63	8.66832	255.162	1521.61	1775.59	8.60696	11221.6	11276	409.772	409.747	430.395	11078.4	NTA = normalyzed total alkalinity
12	10	TW	9	-10.5646	-35.4759	28.0783	37.3643	37.5407	8.04151	2356.03	2301.71	2446.94	2438.54	2193.48	2183.17	5.97247	3.98815	6.02525	4.02275	248.062	1546.16	1793.88	9.11048	247.451	1536.9	1784.82	9.04629	11220	11274.4	409.779	409.754	432.8	11253.1
17	11	TW	10	-10.8059	-35.1481	28.2154	37.0987	37.2738	8.05194	2368.2	2314.13	2434.23	2425.9	2220.59	2210.16	5.98989	4.00062	6.0427	4.03518	256.005	1558.09	1811.06	8.9518	255.376	1548.74	1801.86	8.8885	11137.7	11191.7	409.798	409.774	421.33	10828.9
18	12	TW	11	-10.8059	-35.1481	28.1894	37.0971	37.2722	8.05842	2339.64	2286.2	2434.16	2425.82	2193.9	2183.6	6.04687	4.03832	6.10024	4.07324	255.496	1533.52	1785.54	8.68491	254.865	1524.3	1776.46	8.62339	11137.3	11191.3	409.802	409.777	414.763	10953.6
23	13	TW	12	-11.4482	-34.2729	27.95	37.1524	37.3278	7.9979	2347.87	2293.98	2436.8	2428.45	2198.34	2188.01	5.52832	3.68928	5.57643	3.72074	229.926	1599.08	1832.14	10.459	229.386	1589.67	1822.94	10.3863	11155.2	11209.3	409.826	409.801	415.225	11153.3
24	14	TW	13	-11.4482	-34.2729	27.9564	37.1511	37.3264	8.00655	2330.78	2277.29	2436.74	2428.39	2182.42	2172.17	5.59638	3.73476	5.64514	3.76666	231.709	1579.33	1813.35	10.1247	231.162	1570.01	1804.23	10.0541	11154.8	11208.8	409.825	409.8	411.71	11203.2
29	15	TW	14	-12.0908	-33.3972	27.8333	37.067	37.2419	8.03101	2365.33	2311.09	2432.71	2424.39	2219.8	2209.37	6.1	4.03943	6.1087	4.07395	245.114	1589.32	1834.72	9.66056	244.529	1579.9	1825.48	9.59296	11129.3	11183.2	409.853	409.828	394.598	11427.7
30	16	TW	15	-12.0908	-33.3972	27.8395	37.0673	37.2423	8.00439	2345.18	2291.4	2432.73	2424.4	2200.87	2190.52	5.54773	3.70056	5.5959	3.73204	232.141	1599.98	1834.76	10.3388	231.598	1590.56	1825.54	10.2669	11129.4	11183.3	409.852	409.828	398.761	11053.4
35	17	TW	16	-12.4427	-33.9585	27.9453	37.235	37.4108	8.05775	2351.69	2297.57	2440.75	2432.39	2197.04	2186.71	6.1365	4.09539	6.19061	4.13081	254.872	1542.06	1795.1	8.78396	254.246	1532.82	1786.03	8.722	11180.7	11234.9	409.815	409.79	397.558	11203.2
36	18	TW	17	-12.4427	-33.9585	27.949	37.2353	37.4111	8.11221	2330.17	2276.55	2440.77	2432.4	2176.92	2166.69	6.55277	4.37326	6.6113	4.41158	275.88	1472.21	1741.47	7.3971	275.171	1463.23	1732.58	7.34409	11180.8	11234.9	409.814	409.789	393.581	11053.4
41	19	TW	18	-11.7816	-34.8196	27.9876	37.1526	37.328	8.01476	2340.91	2287.21	2436.81	2428.46	2191.82	2181.52	5.63242	3.75922	5.6816	3.79138	236.365	1579	1816.83	9.92655	235.803	1569.66	1807.69	9.85723	11155.1	11209.2	409.821	409.796	406.53	11053.4
42	20	TW	19	-11.7816	-34.8196	28.0042	37.1705	37.346	8.08359	2340.93	2287.21	2437.67	2429.32	2190.78	2180.49	6.32917	4.22455	6.38531	4.26128	265.206	1510.5	1771.07	8.10043	264.54	1501.36	1762.06	8.0428	11160.6	11214.7	409.816	409.791	399.778	11078.4
47	21	TW	20	-11.203	-35.5731	28.0744	37.0875	37.2626	8.01362	2342.21	2288.65	2433.7	2425.36	2196.88	2186.56	5.72325	3.82069	5.77309	3.85328	237.429	1587.16	1825.53	9.99007	236.87	1577.8	1816.37	9.92043	11134.8	11188.7	409.818	409.794	383.406	11153.3
48	22	TW	21	-11.203	-35.5731	27.9907	37.0946	37.2697	8.03635	2332.13	2278.73	2434.04	2425.7	2187.02	2176.74	5.70595	3.80812	5.75586	3.84075	245.037	1559.2	1803.52	9.32942	244.45	1549.94	1794.44	9.26402	11137.3	11191.2	409.828	409.804	382.203	10779
53	23	TW	22	-11.0378	-35.7892	28.2334	37.2432	37.419	8.01648	2350.67	2296.78	2441.14	2432.78	2195.6	2185.29	6.15124	4.1092	6.20504	4.14444	239.925	1578.74	1819.38	9.82975	239.354	1569.41	1810.26	9.76119	11182.2	11236.3	409.775	409.751	388.863	11926.7
54	24	TW	23	-11.0378	-35.7892	28.0019	37.2706	37.4465	8.05654	2346.94	2292.92	2442.45	2434.08	2190.51	2180.22	6.03968	4.03167	6.09289	4.06651	254.549	1539.99	1792.75	8.78443	253.926	1530.78	1783.72	8.72261	11191.4	11245.7	409.802	409.777	382.388	11053.4
59	25	TW	24	-10.7461	-36.163	27.6658	37.2355	37.4113	8.02322	2334.41	2280.49	2440.78	2432.41	2180.86	2170.62	5.71229	3.80876	5.76211	3.84134	237.341	1571.37	1811.08	9.74826	236.778	1562.09	1802.01	9.68035	11181.8	11236	409.851	409.827	378.873	11203.2
60	26	TW	25	-10.7461	-36.163	27.5899	37.3294	37.5057	8.02052	2353.13	2298.57	2445.27	2436.88	2192.83	2182.52	5.70073	3.80043	5.75052	3.83301	237.164	1581.55	1822.05	9.88263	236.601	1572.21	1812.93	9.81384	11211	11265.4	409.848	409.823	388.493	11228.1
63	27	TW	26	-10.6911	-36.2928	27.7497	37.0961	37.2712	8.01603	2336.53	2282.84	2434.11	2425.77	2191.04	2180.75	5.49424	3.66391	5.54202	3.69512	235.494	1584.61	1822.17	9.98549	234.94	1575.27	1813.03	9.91593	11138.6	11192.5	409.86	409.835	386.551	10803.9
64	28	TW	27	-10.6911	-36.2928	27.5365	37.2107	37.3863	8.038	2331.55	2277.64	2439.59	2431.23	2179.64	2169.41	5.92009	3.94555	5.97184	3.97938	242.037	1557.26	1800.75	9.36417	241.457	1548.03	1791.7	9.29868	11174.7	11228.8	409.872	409.847	385.441	11377.8
67	29	TW	28	-10.6359	-36.3248	27.6929	37.0991	37.2742	8.00441	2329.4	2275.84	2434.25	2425.92	2184.19	2173.93	5.57469	3.71687	5.623	3.74843	229.954	1592.63	1825.92	10.3202	229.42	1583.28	1816.78	10.2486	11139.7	11193.7	409.867	409.842	378.041	11228.1
68	30	TW	29	-10.605	-36.349	27.7833	36.2922	36.4636	8.0223	2278.67	2227.6	2395.67	2387.51	2184.12	2173.85	5.77143	3.84576	5.82101	3.87796	235.337	1585.09	1818.69	9.88941	234.794	1575.76	1809.43	9.82013	10890.9	10943.7	409.968	409.944	359.079	11028.5
69	31	TW	30	-10.605	-36.349	27.7136	37.0774	37.2524	8.0049	2337.95	2284.24	2433.21	2424.88	2193.49	2183.18	5.67524	3.78409	5.72439	3.81619	231.34	1599.88	1834.35	10.3525	230.803	1590.49	1825.18	10.2807	11133	11186.9	409.867	409.843	373.508	11352.9
70	32	TW	31	-10.5845	-36.3746	27.7318	36.7481	36.9216	8.01206	2283.02	2231.1	2417.47	2409.21	2161.14	2150.99	5.37163	3.58065	5.41797	3.61084	230.009	1574.19	1805.25	10.0366	229.477	1564.95	1796.16	9.96672	11031.5	11084.9	409.911	409.887	357.136	10679.2
71	33	TW	32	-11.0229	-36.9601	27.8546	36.9686	37.1431	7.98387	2365.54	2311.47	2428.01	2419.71	2225.9	2215.44	5.40963	3.60827	5.45622	3.63869	227.073	1643.13	1874.26	11.1346	226.556	1633.56	1864.9	11.0577	11098.9	11152.7	409.864	409.84	373.693	10978.6
72	34	TW	33	-11.0624	-36.9056	27.8345	37.0964	37.2715	8.00043	2330.03	2276.55	2434.12	2425.79	2184.93	2174.67	5.50055	3.66914	5.54822	3.70029	229.371	1594.74	1827.23	10.3986	228.838	1585.39	1818.08	10.3265	11138.4	11192.3	409.849	409.824	379.058	11103.3
73	35	TW	34	-11.0624	-36.9056	27.6045	37.1133	37.2885	8.00502	2330.98	2277.29	2434.93	2426.59	2184.83	2174.56	5.44431	3.62893	5.49147	3.65974	229.829	1594.41	1827.94	10.3354	229.296	1585.06	1818.8	10.2638	11144.4	11198.4	409.876	409.852	373.693	10978.6
74	36	TW	35	-11.1236	-36.8206	27.4734	37.2484	37.4242	8.00846	2345.75	2291.4	2441.39	2433.02	2190.7	2180.41	5.58099	3.71892	5.6294	3.75055	231.536	1597.18	1833.23	10.2915	230.997	1587.82	1824.1	10.2203	11186.5	11240.7	409.875	409.85	368.606	11228.1
75	37	TW	36	-11.1236	-36.8206	27.4469	37.2649	37.4408	8.01583	2338.31	2284.09	2442.18	2433.81	2182.78	2172.53	5.56569	3.70845	5.61412	3.7401	233.126	1582.16	1819.29	10.0277	232.578	1572.84	1810.2	9.95808	11191.7	11245.9	409.876	409.851	382.481	11128.3
76	38	TW	37	-11.1421	-36.7956	27.4841	37.0486	37.2235	8.00461	2329.41	2275.77	2431.84	2423.51	2187.17	2176.9	5.39853	3.59677	5.44519	3.62723	228.967	1599.33	1832.24	10.4074	228.438	1589.97	1823.07	10.3353	11124.9	11178.8	409.901	409.877	371.011	10903.7
77	39	TW	38	-11.1421	-36.7956	27.4149	36.6697	36.8428	8.00183	2345.54	2292.1	2413.72	2405.48	2225.08	2214.62	5.70356	3.79764	5.75249	3.82948	230.199	1635.24	1868.42	10.7506	229.674	1625.68	1859.02	10.676	11008.4	11061.7	409.963	409.939	370.919	11303
80	40	TW	39	-11.182	-36.7407	27.5262	37.1808	37.3563	8.02528	2345.6	2291.4	2438.16	2429.81	2194.54	2184.23	5.71905	3.81133	5.76881	3.84384	238.798	1583.68	1824.99	9.81	238.234	1574.34	1815.85	9.74173	11165.5	11219.6	409.877	409.853	370.456	11128.3
81	41	TW	40	-11.182	-36.7407	27.4407	37.2784	37.4543	8.01081	2345.82	2291.4	2442.82	2434.45	2189.01	2178.73	5.58441	3.7209	5.63316	3.75276	230.416	1581.87	1816.81	10.1428	229.867	1572.52	1807.67	10.0721	11195.9	11250.1	409.875	409.85	439.922	11303
85	42	TW	41	-11.4216	-36.4119	27.4556	37.3627	37.539	8.00778	2352.87	2298.16	2446.86	2438.46	2190.63	2180.34	5.49569	3.66223	5.54342	3.69345	231.516	1596.93	1833.6	10.3027	230.975	1587.58	1824.49	10.2315	11221.8	11276.1	409.861	409.836	368.976	11103.3
86	43	TW	42	-11.4216	-36.4119	27.4584	37.3628	37.5392	7.9962	2351.17	2296.5	2446.87	2438.47	2189.04	2178.75	5.45499	3.63514	5.50228	3.66608	226.74	1606.07	1838.98	10.641	226.215	1596.69	1829.85	10.5676	11221.8	11276.2	409.86	409.836	371.289	11253.1
91	44	TW	43	-11.5819	-36.1926	27.8964	37.3555	37.5319	8.00111	2346.66	2292.43	2446.52	2438.12	2185.27	2175	5.46885	3.64962	5.51645	3.68079	231.21	1592.85	1828.01	10.3402	230.67	1583.51	1818.92	10.2687	11218	11272.4	409.804	409.779	368.884	11053.4
92	45	TW	44	-11.5819	-36.1926	27.8576	37.354	37.5304	8.0011	2640.21	2579.17	2446.45	2438.05	2458.73	2447.17	6.17875	4.12284	6.23229	4.1579	261.215	1802.29	2068.14	11.7095	260.615	1791.78	2057.93	11.6289	11217.7	11272	409.809	409.785	358.524	11053.4
97	46	TW	45	-12.2204	-35.3148	28.0904	37.1201	37.2953	8.01301	2324.99	2271.78	2435.26	2426.92	2178.82	2168.58	5.8734	3.92126	5.92446	3.95466	236.015	1577.93	1815	9.94059	235.463	1568.65	1805.93	9.87151	11144.8	11198.7	409.812	409.787	358.154	11527.5
98	47	TW	46	-12.2204	-35.3148	28.0922	37.1205	37.2958	8.01231	2330.62	2277.29	2435.28	2426.94	2184.07	2173.81	5.77835	3.85783	5.82861	3.89071	236.291	1582.2	1819.61	9.98317	235.738	1572.89	1810.51	9.91376	11144.9	11198.9	409.811	409.787	360.004	11327.9
103	48	TW	47	-12.8601	-34.4369	27.91	37.2194	37.3951	8.00505	2337.89	2284.09	2440.01	2431.64	2185.06	2174.79	5.65327	3.7724	5.70237	3.80452	232.58	1591.36	1826.88	10.2427	232.039	1582.02	1817.77	10.1718	11176	11230.1	409.822	409.797	360.929	11303
104	49	TW	48	-12.8601	-34.4369	27.9053	37.2169	37.3925	8.0188	2329.05	2275.46	2439.88	2431.52	2176.95	2166.72	5.72516	3.8203	5.77502	3.85292	237.094	1572.07	1810.88	9.80447	236.536	1562.81	1801.83	9.73632	11175.2	11229.4	409.822	409.798	362.779	11228.1
109	50	TW	49	-13.3945	-34.9539	27.8353	37.2472	37.423	8.04258	2331.41	2277.66	2441.33	2432.97	2177.38	2167.15	5.78877	3.86196	5.83944	3.89511	246.603	1551.13	1797.75	9.16993	246.013	1541.93	1788.75	9.10583	11184.8	11239	409.827	409.803	358.061	10928.7
110	51	TW	50	-13.3945	-34.9539	27.8454	37.2469	37.4228	8.03841	2345.47	2291.4	2441.33	2432.95	2190.53	2180.23	5.85181	3.90414	5.903	3.93765	246.468	1564.65	1811.47	9.33717	245.879	1555.38	1802.39	9.27194	11184.7	11238.9	409.826	409.801	358.894	11053.4
115	52	TW	51	-12.7357	-35.8163	28.1559	37.1203	37.2956	8.00654	2340.77	2287.25	2435.27	2426.93	2193.6	2183.29	5.74883	3.83894	5.79877	3.8716	235.574	1594.64	1831.6	10.1827	235.025	1585.28	1822.45	10.112	11144.6	11198.6	409.803	409.778	355.656	11303
116	53	TW	52	-12.7357	-35.8163	28.1292	37.1133	37.2885	7.98432	2334.27	2280.89	2434.93	2426.59	2187.91	2177.63	5.49639	3.67001	5.54384	3.70105	226.169	1613.2	1842.82	10.8485	225.654	1603.81	1833.67	10.7737	11142.5	11196.5	409.808	409.783	345.019	11253.1
121	54	TW	53	-12.0762	-36.68	27.9793	37.1946	37.3702	7.99999	2322.13	2268.79	2438.82	2430.46	2171.78	2161.58	5.42328	3.61967	5.47059	3.65063	227.934	1574.51	1805.41	10.2399	227.395	1565.22	1796.33	10.1686	11168.1	11222.2	409.816	409.791	425.123	11053.4
122	55	TW	54	-12.0762	-36.68	27.9861	37.1944	37.3699	8.01365	2333.05	2279.46	2438.81	2430.45	2182	2171.75	5.73823	3.82996	5.78818	3.86265	235.839	1578.27	1815.86	9.94517	235.284	1568.98	1806.78	9.87604	11168	11222.1	409.815	409.79	371.566	11303
127	56	TW	55	-11.9113	-36.8949	27.5838	37.3513	37.5276	8.00425	2347.94	2293.46	2446.31	2437.92	2186.7	2176.43	5.62753	3.75163	5.67639	3.78359	230.704	1596.86	1832.47	10.359	230.167	1587.51	1823.37	10.2875	11217.8	11272.2	409.846	409.821	360.929	11402.8
128	57	TW	56	-11.9113	-36.8949	27.5532	37.3502	37.5266	8.02458	2356.64	2301.94	2446.27	2437.87	2194.87	2184.56	5.76556	3.84326	5.81585	3.87616	239.518	1583.95	1826.69	9.81188	238.952	1574.62	1817.59	9.74371	11217.6	11272	409.85	409.825	362.871	11253.1
133	58	TW	57	-11.7052	-37.1644	27.5018	37.1805	37.356	7.99542	2335.95	2281.96	2438.15	2429.79	2185.53	2175.26	5.55606	3.70241	5.60407	3.73377	225.906	1606.31	1837.47	10.6638	225.387	1596.94	1828.33	10.5903	11165.5	11219.6	409.88	409.856	364.074	11427.7
134	59	TW	58	-11.7052	-37.1644	27.3749	37.186	37.3615	7.99593	2343.6	2289.34	2438.41	2430.05	2192.37	2182.07	5.50676	3.66805	5.55431	3.6991	225.962	1612.41	1844.12	10.7199	225.443	1603.01	1834.95	10.6459	11167.6	11221.7	409.896	409.872	366.479	11327.9
138	60	TW	59	-11.6643	-37.2191	27.4448	37.1799	37.3554	8.01995	2346.85	2292.57	2438.12	2429.76	2195.77	2185.45	5.74711	3.82901	5.79694	3.86155	236.799	1594.79	1834.9	10.018	236.247	1585.43	1825.75	9.94855	11165.5	11219.6	409.888	409.863	347.609	11278
139	61	TW	60	-11.6643	-37.2191	27.3931	37.177	37.3525	8.01426	2331.6	2277.64	2437.98	2429.63	2181.67	2171.42	5.55484	3.70027	5.60295	3.73169	232.47	1589.49	1825.94	10.1275	231.93	1580.17	1816.84	10.0573	11164.8	11218.9	409.895	409.87	352.234	11103.3
141	62	TW	61	-11.6428	-37.2486	27.4724	37.1825	37.3581	7.98729	2337.8	2283.74	2438.25	2429.89	2187.14	2176.86	5.29941	3.53106	5.34537	3.56108	221.301	1605.03	1832.4	10.8633	220.786	1595.62	1823.21	10.788	11166.2	11220.3	409.884	409.859	427.343	11128.3
142	63	TW	62	-11.6428	-37.2486	27.4735	37.1826	37.3581	8.00294	2349.14	2294.82	2438.25	2429.89	2197.75	2187.43	5.49095	3.65869	5.53848	3.68974	229.812	1607.71	1842.25	10.4961	229.28	1598.3	1833.07	10.4235	11166.2	11220.3	409.884	409.859	372.028	11103.3
143	64	TW	63	-11.6026	-37.2999	27.7565	37.1495	37.3249	7.99075	2339.22	2285.39	2436.67	2428.32	2190.42	2180.13	5.33544	3.55827	5.3815	3.58838	226.496	1613.25	1844.29	10.7703	225.978	1603.85	1835.12	10.696	11155	11209.1	409.852	409.827	350.476	10928.7
6	65	SACW	1	-10.2578	-35.8976	14.7625	35.4757	35.6438	8.01491	2270.83	2213.49	2356.64	2348.64	2226.71	2216.21	3.74751	2.40768	3.77704	2.4261	154.116	1800.5	1978.85	15.2833	153.812	1790.51	1968.96	15.351	10676.9	10728.8	411.513	411.491	382.018	10754
9	66	SACW	2	-10.285	-35.8597	14.7653	35.4739	35.6419	7.97858	2318.84	2260.28	2356.55	2348.56	2273.89	2263.18	3.43876	2.20932	3.46566	2.2261	146.853	1865.22	2039.69	17.2132	146.572	1854.97	2029.56	17.29	10676.4	10728.2	411.513	411.491	382.018	10354.8
13	67	SACW	3	-10.5646	-35.4759	14.1233	35.3601	35.5276	7.98241	2280.63	2222.92	2351.11	2343.14	2243.62	2233.04	3.47827	2.23133	3.50541	2.24822	142.15	1842.52	2011.01	17.1195	141.878	1832.39	2000.99	17.1951	10642.7	10694.4	411.583	411.561	402.09	10779
19	68	SACW	4	-10.8059	-35.1481	13.6945	35.3166	35.4839	8.04602	2261.99	2204.63	2349.03	2341.07	2228.03	2217.52	3.73136	2.39142	3.7607	2.40967	157.011	1791.25	1969.29	14.5234	156.698	1781.27	1959.4	14.5861	10630.2	10681.8	411.625	411.603	396.911	10454.6
25	69	SACW	5	-11.4482	-34.2729	15.2148	35.58	35.7483	7.94325	2280.79	2223.24	2361.62	2353.61	2229.91	2219.41	3.24456	2.08687	3.26988	2.10269	136.746	1845.1	2012.11	18.2673	136.488	1835.03	2002.16	18.3499	10708.1	10760	411.459	411.437	386.828	10529.5
31	70	SACW	6	-12.0908	-33.3972	13.7541	35.329	35.4964	7.94756	2278.8	2221.02	2349.63	2341.66	2243.79	2233.21	3.10947	1.99313	3.13351	2.00808	131.193	1872.4	2032.42	19.0166	130.95	1862.23	2022.37	19.0999	10633.9	10685.6	411.619	411.597	377.393	10429.7
37	71	SACW	7	-12.4427	-33.9585	13.9823	35.3634	35.5309	7.91556	2255.66	2198.52	2351.27	2343.3	2218.85	2208.39	2.90161	1.86086	2.92396	1.87476	122.855	1868.17	2022.34	20.3116	122.631	1858.08	2012.38	20.4015	10644	10695.7	411.595	411.573	373.971	10404.7
43	72	SACW	8	-11.7816	-34.8196	13.3307	35.3144	35.4817	7.87909	2266.51	2208.88	2348.93	2340.97	2232.62	2222.1	2.68974	1.72258	2.71028	1.73533	112.084	1906.87	2052.85	22.9001	111.886	1896.67	2042.8	22.9998	10630.3	10682	411.656	411.634	376.191	10554.4
49	73	SACW	9	-11.203	-35.5731	13.9687	35.3504	35.5178	7.95056	2277.36	2219.68	2350.65	2342.68	2241.03	2230.46	3.14175	2.01477	3.16605	2.02989	132.967	1866.98	2028.72	18.7347	132.72	1856.83	2018.69	18.8173	10640	10691.7	411.598	411.576	367.681	10404.7
55	74	SACW	10	-11.0378	-35.7892	15.3108	35.577	35.7455	7.94631	2285.8	2228.18	2361.49	2353.47	2235	2224.47	3.24101	2.08502	3.26632	2.10084	138.548	1849.05	2017.72	18.1382	138.287	1838.95	2007.75	18.2202	10706.9	10759	411.451	411.428	366.016	10379.8
61	75	SACW	11	-10.7461	-36.163	14.141	35.3667	35.5342	7.97084	2256.06	2198.98	2351.43	2343.45	2219.04	2208.58	3.29801	2.11579	3.32373	2.1318	137.357	1826.83	1991.13	17.424	137.094	1816.8	1981.2	17.5012	10644.7	10696.4	411.581	411.559	419.943	10579.4
65	76	SACW	12	-10.6911	-36.2928	14.577	35.4507	35.6186	7.97033	2279.47	2221.85	2355.45	2347.45	2236.75	2226.21	3.42435	2.19911	3.45103	2.21574	141.354	1845.08	2014.17	17.4321	141.087	1834.98	2004.2	17.5095	10669.6	10721.5	411.532	411.51	355.471	10704.1
78	77	SACW	13	-11.1421	-36.7956	15.5912	35.6079	35.7765	7.91134	2288.87	2231.26	2362.96	2354.94	2236.06	2225.52	3.09709	1.99375	3.12116	2.0088	130.947	1871.15	2035.26	19.763	130.706	1861.02	2025.26	19.8535	10715.8	10767.9	411.421	411.399	346.591	10504.5
82	78	SACW	14	-11.182	-36.7407	15.2003	35.5355	35.7037	7.96417	2283.85	2226.29	2359.5	2351.49	2235.71	2225.17	3.37743	2.17214	3.40384	2.18863	142.804	1839.08	2010.45	17.3626	142.532	1829.01	2000.48	17.4411	10694.4	10746.3	411.466	411.444	369.069	10479.6
87	79	SACW	15	-11.4216	-36.4119	15.2272	35.542	35.7102	7.94166	2278.44	2221.02	2359.81	2351.8	2230	2219.49	3.29285	2.11788	3.31848	2.13389	136.65	1851.14	2018.15	18.3941	136.395	1841.07	2008.2	18.4775	10696.3	10748.3	411.463	411.441	348.071	10679.2
93	80	SACW	16	-11.5819	-36.1926	15.1779	35.517	35.6852	7.99564	2284.83	2227.26	2358.62	2350.61	2237.83	2227.28	3.63273	2.33616	3.66124	2.35396	152.056	1823.78	2001.94	16.025	151.763	1813.74	1991.99	16.097	10688.7	10740.7	411.471	411.448	340.487	10579.4
99	81	SACW	17	-12.2204	-35.3148	13.7071	35.319	35.4862	7.91652	2277.8	2220.04	2349.14	2341.18	2243.45	2232.88	3.01131	1.93001	3.0344	1.94435	123.456	1896.64	2051.45	20.7138	123.235	1886.44	2041.38	20.8048	10630.9	10682.5	411.624	411.602	331.977	10729.1
105	82	SACW	18	-12.8601	-34.4369	14.7698	35.4844	35.6524	7.94225	2294.34	2236.39	2357.05	2349.06	2249.21	2238.61	3.24472	2.0847	3.2699	2.10041	135.666	1872.68	2038.68	18.7864	135.415	1862.51	2028.63	18.8704	10679.6	10731.5	411.511	411.489	344.926	10579.4
111	83	SACW	19	-13.3945	-34.9539	15.2354	35.5769	35.7453	7.95485	2275.79	2218.38	2361.48	2353.46	2225.22	2214.74	3.53175	2.27168	3.55935	2.28893	139.884	1836.27	2005.46	17.693	139.619	1826.23	1995.55	17.7727	10707.1	10759.1	411.458	411.435	364.259	11203.2
117	84	SACW	20	-12.7357	-35.8163	14.8804	35.4988	35.6668	7.92048	2280.34	2222.77	2357.74	2349.74	2234.58	2224.05	3.13114	2.01225	3.15536	2.02735	129.751	1873.93	2035.69	19.7134	129.515	1863.81	2025.7	19.8021	10683.8	10735.7	411.499	411.477	331.977	10679.2
123	85	SACW	21	-12.0762	-36.68	15.3085	35.5412	35.7094	7.94906	2270.1	2212.93	2359.77	2351.76	2221.89	2211.42	3.37781	2.17291	3.40414	2.18936	138.551	1839.01	2007.22	17.9313	138.291	1828.99	1997.31	18.0128	10695.9	10747.8	411.456	411.433	345.574	10803.9
129	86	SACW	22	-11.9113	-36.8949	13.5243	35.2791	35.4464	7.9157	2262.01	2204.63	2347.25	2339.29	2230.41	2219.89	2.89628	1.85548	2.91847	1.86926	121.692	1889.07	2041.75	20.764	121.474	1878.91	2031.73	20.8548	10619	10670.6	411.645	411.622	321.617	10454.6
135	87	SACW	23	-11.7052	-37.1644	13.3488	35.2479	35.4148	7.96857	2262.13	2204.72	2345.74	2337.8	2232.51	2221.99	3.26121	2.08844	3.28633	2.10404	134.321	1860.98	2021.89	18.1889	134.073	1850.89	2011.92	18.2677	10609.7	10661.3	411.663	411.641	324.947	10654.2
140	88	SACW	24	-11.6643	-37.2191	13.6557	35.3032	35.4704	7.98277	2261.57	2204.22	2348.39	2340.43	2228.46	2217.95	3.17539	2.03491	3.19997	2.05018	139.533	1844.91	2010.28	17.3207	139.272	1834.85	2000.34	17.3959	10626.1	10677.8	411.63	411.608	325.317	10005.5
10	89	AAIW	1	-10.285	-35.8597	5.5558	34.4093	34.5754	7.84183	2245.55	2187.16	2305.79	2297.88	2270.16	2259.25	1.82927	1.15504	1.8428	1.16326	76.647	2025.06	2115.82	32.1388	76.5217	2014.36	2105.46	32.2577	10363.9	10415.2	412.286	412.265	369.716	10155.2
14	90	AAIW	2	-10.5646	-35.4759	4.5582	34.3732	34.5388	7.87007	2253.44	2194.66	2304.05	2296.16	2280.52	2269.59	1.89142	1.19276	1.90538	1.20122	78.3366	2028.87	2114.06	30.9372	78.2076	2018.14	2103.73	31.0493	10353.9	10405.1	412.337	412.316	388.123	10255
15	91	AAIW	3	-10.5646	-35.4759	4.2138	34.7668	34.9343	7.83332	2273.34	2213.31	2322.87	2314.9	2274.61	2263.71	1.74041	1.0978	1.75326	1.10561	71.8242	2038.1	2119.61	34.0162	71.7068	2027.39	2109.36	34.1293	10475.9	10527.7	412.303	412.282	389.696	10429.7
20	92	AAIW	4	-10.8059	-35.1481	4.4288	34.4272	34.5936	7.92875	2286.51	2226.74	2306.66	2298.73	2310.36	2299.25	2.20649	1.39137	2.22294	1.40134	89.3809	2031.61	2122.73	27.1403	89.229	2020.74	2112.29	27.2359	10370.8	10422.2	412.336	412.315	384.516	10504.5
26	93	AAIW	5	-11.4482	-34.2729	4.9402	34.4279	34.5937	7.81111	2259.33	2200.4	2306.66	2298.77	2282.85	2271.91	1.68452	1.06287	1.69689	1.07037	70.4268	2051.52	2136.15	35.4776	70.3137	2040.76	2125.76	35.607	10370.4	10421.6	412.313	412.292	378.781	10180.1
32	94	AAIW	6	-12.0908	-33.3972	4.1199	34.3906	34.5562	7.82916	2265.99	2206.76	2304.88	2296.99	2292.07	2281.08	1.70989	1.07777	1.72242	1.08536	71.0104	2059.92	2139.26	34.8887	70.8964	2049.12	2128.88	35.0138	10359.8	10411	412.353	412.333	364.721	10230.1
38	95	AAIW	7	-12.4427	-33.9585	4.6945	34.3749	34.5399	7.9266	2247.28	2188.69	2304.1	2296.25	2274.18	2263.32	2.07966	1.31168	2.09504	1.321	88.5153	2000.41	2091.95	26.689	88.3664	1989.8	2081.72	26.7859	10354.3	10405.3	412.33	412.31	362.779	9980.54
44	96	AAIW	8	-11.7816	-34.8196	4.7178	34.4283	34.5941	7.78931	2252.02	2193.22	2306.68	2298.79	2275.44	2264.53	1.59345	1.00513	1.60511	1.01221	66.4469	2055.45	2137.11	37.583	66.3416	2044.72	2126.74	37.7195	10370.8	10422	412.323	412.302	357.506	10205.1
50	97	AAIW	9	-11.203	-35.5731	4.2125	34.4042	34.5704	7.86642	2262.97	2203.81	2305.55	2297.64	2288.11	2277.11	1.87758	1.18362	1.89143	1.19201	77.0794	2043.06	2125.69	31.6818	76.9534	2032.27	2115.32	31.7941	10363.9	10415.2	412.348	412.327	345.944	10354.8
56	98	AAIW	10	-11.0378	-35.7892	4.4433	34.3754	34.5411	7.84981	2251.52	2192.75	2304.16	2296.27	2278.43	2267.5	1.78807	1.12744	1.80122	1.1354	74.7825	2039.63	2122.46	32.6796	74.6615	2028.91	2112.13	32.7975	10354.7	10405.9	412.341	412.321	341.134	10155.2
62	99	AAIW	11	-10.7461	-36.163	4.8223	34.3833	34.5492	7.85793	2259.62	2200.72	2304.54	2296.65	2286.1	2275.13	1.8289	1.15371	1.8424	1.1619	77.4825	2039.04	2125.79	31.7616	77.3557	2028.27	2115.4	31.877	10356.8	10408	412.324	412.303	362.131	10030.4
79	100	AAIW	12	-11.1421	-36.7956	5.5878	34.4137	34.5793	7.84108	2250.28	2191.77	2305.97	2298.09	2274.64	2263.75	1.83869	1.16104	1.85223	1.16927	76.8634	2031.22	2122.47	32.2661	76.7386	2020.54	2112.12	32.386	10365.2	10416.4	412.284	412.263	345.019	10180.1
83	101	AAIW	13	-11.182	-36.7407	4.6834	34.3762	34.542	8.01116	2262.21	2203.23	2304.2	2296.31	2289.2	2278.21	2.53672	1.59994	2.55575	1.61148	106.127	1975.02	2078.19	21.6941	105.941	1964.35	2067.92	21.771	10354.7	10405.9	412.331	412.31	344.556	10155.2
88	102	AAIW	14	-11.4216	-36.4119	4.4285	34.3741	34.5399	8.01028	2250.51	2191.77	2304.1	2296.21	2277.5	2266.56	2.57631	1.62442	2.5956	1.63611	104.422	1969.56	2069.83	21.8164	104.24	1958.94	2059.62	21.8932	10354.4	10405.6	412.342	412.322	326.427	10479.6
94	103	AAIW	15	-11.5819	-36.1926	4.9896	34.3784	34.5434	8.00199	2251.38	2192.75	2304.27	2296.41	2278.1	2267.22	2.44885	1.54509	2.46711	1.55617	105.054	1969.68	2073.87	21.9293	104.871	1959.11	2063.67	22.0084	10355.1	10406	412.316	412.296	321.432	9905.68
100	104	AAIW	16	-12.2204	-35.3148	4.2032	34.4507	34.6171	7.81406	2259.55	2200.4	2307.77	2299.85	2281.56	2270.6	1.64687	1.03825	1.65895	1.04557	68.8751	2058.24	2137.47	36.0026	68.7653	2047.46	2127.1	36.1297	10378.3	10429.7	412.342	412.322	321.617	10180.1
106	105	AAIW	17	-12.8601	-34.4369	4.7812	34.3721	34.537	7.85454	2250.52	2191.87	2303.96	2296.11	2277.64	2266.77	1.83106	1.155	1.84448	1.16313	76.5853	2035.46	2121.34	31.9897	76.4616	2024.79	2111.05	32.1072	10353.3	10404.3	412.327	412.306	333.364	10155.2
112	106	AAIW	18	-13.3945	-34.9539	4.5141	34.3881	34.5533	7.84127	2249.01	2190.31	2304.74	2296.87	2275.05	2264.18	1.76819	1.11502	1.78113	1.12286	73.6225	2040.82	2123.63	33.2856	73.5045	2030.14	2113.35	33.4064	10358.6	10409.6	412.337	412.316	321.617	10205.1
118	107	AAIW	19	-12.7357	-35.8163	4.4528	34.3769	34.5421	7.86996	2250.5	2191.77	2304.2	2296.34	2277.31	2266.42	1.91849	1.20969	1.93257	1.21822	78.1288	2033.35	2117.85	31.0941	78.0022	2022.68	2107.57	31.2065	10355.2	10406.2	412.341	412.32	310.61	10429.7
124	108	AAIW	20	-12.0762	-36.68	4.8218	34.3888	34.554	7.88474	2242.38	2183.92	2304.77	2296.91	2268.3	2257.45	1.97045	1.24302	1.98495	1.25181	81.4668	2015.38	2103.82	29.5134	81.3333	2004.76	2093.59	29.6209	10358.5	10409.5	412.323	412.302	325.132	10280
130	109	AAIW	21	-11.9113	-36.8949	4.9187	34.3739	34.5391	7.9117	2255.84	2197.08	2304.06	2296.2	2282.91	2271.99	2.04679	1.29129	2.0619	1.30045	87.1235	2017.54	2109.94	27.7026	86.979	2006.86	2099.65	27.8036	10353.7	10404.8	412.32	412.3	314.772	9980.54
136	110	AAIW	22	-11.7052	-37.1644	4.7016	34.3826	34.5484	7.84185	2244.42	2185.89	2304.5	2296.61	2270.77	2259.87	1.75043	1.10405	1.7633	1.11185	74.1488	2035.87	2120.06	33.008	74.0294	2025.18	2109.74	33.1277	10356.7	10407.9	412.329	412.309	316.992	10030.4
16	111	AAIW/UNADW	1	-10.5646	-35.4759	3.9067	34.9664	35.1338	7.89474	2267.47	2207.2	2332.37	2324.4	2255.8	2245.05	1.93889	1.22296	1.95323	1.23169	80.3538	1998.15	2082.13	29.1332	80.219	1987.62	2072.11	29.2256	10538	10589.7	412.291	412.271	388.771	10454.6
21	112	AAIW/UNADW	2	-10.8059	-35.1481	4.1644	34.7789	34.9464	7.90058	2267.9	2207.98	2323.45	2315.48	2268.38	2257.51	1.97006	1.24262	1.98475	1.25155	82.1244	1999.93	2085.82	28.6229	81.9842	1989.27	2075.64	28.7172	10479.7	10531.5	412.304	412.283	456.942	10329.9
27	113	AAIW/UNADW	3	-11.4482	-34.2729	4.374	34.9091	35.0763	7.7896	2264.62	2204.63	2329.63	2321.67	2256.66	2245.9	1.54329	0.973856	1.55459	0.980735	65.5717	2036.79	2117.4	37.4067	65.4669	2026.2	2107.27	37.5299	10519.7	10571.4	412.278	412.258	375.173	10180.1
33	114	AAIW/UNADW	4	-12.0908	-33.3972	4.2454	34.8146	34.9822	7.80818	2299.45	2238.66	2325.15	2317.17	2297.58	2286.57	1.65307	1.04283	1.66524	1.05023	68.9917	2069.34	2150.82	36.5549	68.8805	2058.52	2140.46	36.6758	10490.7	10542.5	412.296	412.275	369.531	10329.9
39	115	AAIW/UNADW	5	-12.4427	-33.9585	4.1469	34.7637	34.9311	7.83389	2255.42	2195.85	2322.72	2314.75	2256.89	2246.07	1.70573	1.07584	1.7183	1.08348	71.2337	2024.88	2105.33	33.8084	71.118	2014.25	2095.17	33.9206	10475.1	10526.8	412.306	412.285	356.211	10304.9
45	116	AAIW/UNADW	6	-11.7816	-34.8196	4.3199	34.8155	34.9831	7.8065	2268.77	2208.81	2325.2	2317.22	2266.87	2256.01	1.61455	1.01862	1.62644	1.02584	68.0471	2042.06	2122.97	36.1449	67.9375	2031.38	2112.74	36.2647	10490.9	10542.7	412.292	412.272	361.206	10230.1
51	117	AAIW/UNADW	7	-11.203	-35.5731	4.2905	34.8249	34.9926	7.82917	2266.74	2206.81	2325.65	2317.67	2264.23	2253.38	1.69038	1.06644	1.70285	1.07402	71.2654	2032.13	2114.02	34.1626	71.1496	2021.47	2103.83	34.2751	10493.8	10545.7	412.292	412.272	355.379	10230.1
57	118	AAIW/UNADW	8	-11.0378	-35.7892	4.1725	34.7753	34.9428	7.8116	2258.64	2198.98	2323.28	2315.3	2259.36	2248.53	1.61494	1.01863	1.62682	1.02584	68.1288	2035.81	2115.39	35.7558	68.0193	2025.16	2105.2	35.8746	10478.6	10530.4	412.304	412.283	344.279	10205.1
84	119	AAIW/UNADW	9	-11.182	-36.7407	4.2477	34.8058	34.9728	7.86841	2270.3	2210.3	2324.71	2316.76	2269.03	2258.2	1.89226	1.1937	1.90621	1.20219	77.4549	2022.53	2106.92	31.1015	77.3275	2011.91	2096.77	31.2044	10488	10539.6	412.297	412.276	348.811	10529.5
89	120	AAIW/UNADW	10	-11.4216	-36.4119	4.0712	34.7093	34.8767	7.81794	2265.8	2206.03	2320.13	2312.16	2270.83	2259.93	1.66477	1.04983	1.67701	1.05726	69.0548	2045.74	2124.96	35.5163	68.9438	2035.03	2114.71	35.6351	10458.3	10510.1	412.316	412.295	334.382	10354.8
95	121	AAIW/UNADW	11	-11.5819	-36.1926	4.2323	34.826	34.9935	7.83817	2262.66	2202.82	2325.69	2317.72	2260.08	2249.26	1.7551	1.1072	1.76803	1.11506	72.4038	2027.45	2109.38	33.4332	72.2864	2016.83	2099.23	33.5431	10494.2	10546	412.295	412.274	329.942	10454.6
101	122	AAIW/UNADW	12	-12.2204	-35.3148	4.3438	34.869	35.0366	7.81088	2260.22	2200.4	2327.74	2319.76	2254.86	2244.07	1.61111	1.01656	1.62298	1.02378	68.3612	2026.39	2107.42	35.4729	68.2503	2015.78	2097.27	35.5896	10507.4	10559.2	412.285	412.264	397.651	10180.1
107	123	AAIW/UNADW	13	-12.8601	-34.4369	4.3344	34.8287	34.9964	7.88742	2252.78	2193.22	2325.83	2317.85	2250.04	2239.26	1.86377	1.17589	1.87758	1.18429	80.3545	1999.59	2085.79	29.3629	80.2213	1989.04	2075.71	29.4588	10494.9	10546.8	412.29	412.269	320.044	10005.5
113	124	AAIW/UNADW	14	-13.3945	-34.9539	4.2388	34.8953	35.0628	7.88613	2266.07	2206.03	2328.99	2321.02	2259	2248.2	1.96324	1.23864	1.97775	1.24747	80.2273	2008.05	2094.02	29.6317	80.0945	1997.48	2083.94	29.7274	10515.6	10567.4	412.286	412.265	325.594	10579.4
119	125	AAIW/UNADW	15	-12.7357	-35.8163	4.3373	34.8545	35.0223	7.81945	2267.41	2207.42	2327.06	2319.07	2262.98	2252.13	1.68394	1.06248	1.69634	1.07002	70.0422	2036.86	2118.78	34.9687	69.9294	2026.21	2108.59	35.0833	10502.9	10554.8	412.287	412.266	319.212	10379.8
125	126	AAIW/UNADW	16	-12.0762	-36.68	4.2731	34.799	34.9665	7.80151	2249.75	2190.31	2324.41	2316.43	2248.94	2238.16	1.56454	0.986985	1.57603	0.993969	66.7124	2030.14	2109.8	36.3965	66.6058	2019.55	2099.66	36.5174	10485.8	10537.6	412.296	412.276	329.664	10105.3
131	127	AAIW/UNADW	17	-11.9113	-36.8949	3.8853	34.5364	34.7035	7.77873	2259.77	2200.4	2311.89	2303.93	2276.12	2265.16	1.49048	0.93946	1.5014	0.94608	62.9678	2066.5	2141.91	39.4987	62.8686	2055.71	2131.55	39.6348	10405.1	10456.7	412.345	412.325	323.189	10105.3
137	128	AAIW/UNADW	18	-11.7052	-37.1644	4.1417	34.7358	34.9031	7.77741	2257.11	2197.55	2321.39	2313.42	2260.4	2249.56	1.50243	0.947567	1.51342	0.954245	63.2932	2050.79	2128.6	39.0102	63.1934	2040.13	2118.38	39.1411	10466.4	10518.1	412.31	412.289	314.125	10205.1
22	129	UNADW	1	-10.8059	-35.1481	3.9045	34.9631	35.1305	7.86025	2285.33	2224.59	2332.21	2324.24	2273.78	2262.94	1.76933	1.116	1.78237	1.12393	75.293	2027.4	2109.17	32.0055	75.1686	2016.77	2099.05	32.1075	10537	10588.7	412.292	412.271	399.501	10180.1
28	130	UNADW	2	-11.4482	-34.2729	3.8332	34.9581	35.1255	7.79261	2267.7	2207.42	2331.97	2324.01	2256.56	2245.8	1.56234	0.985358	1.57378	0.992313	64.5675	2038.34	2115.11	37.67	64.4642	2027.76	2105.02	37.7909	10535.5	10587.2	412.295	412.275	380.446	10479.6
34	131	UNADW	3	-12.0908	-33.3972	3.8822	34.9514	35.1187	7.85242	2281.1	2220.49	2331.65	2323.69	2270.33	2259.51	1.75964	1.10984	1.77258	1.11771	73.9423	2029.83	2110.75	32.6481	73.8212	2019.21	2100.64	32.7524	10533.4	10585.1	412.294	412.273	371.473	10304.9
40	132	UNADW	4	-12.4427	-33.9585	3.9084	34.9584	35.1257	7.86659	2263.37	2203.23	2331.98	2324.02	2252.23	2241.51	1.79502	1.1322	1.80828	1.14027	75.451	2002.08	2083.4	31.1458	75.3251	1991.55	2073.37	31.2454	10535.5	10587.2	412.292	412.271	438.997	10304.9
46	133	UNADW	5	-11.7816	-34.8196	4.0816	34.9634	35.1307	7.84698	2273.08	2212.7	2332.22	2324.26	2261.57	2250.8	1.7384	1.09671	1.75118	1.10449	73.4458	2022.94	2104.88	32.7805	73.3257	2012.37	2094.81	32.8857	10536.9	10588.6	412.284	412.264	366.386	10255
52	134	UNADW	6	-11.203	-35.5731	4.0472	34.9629	35.1303	7.83681	2266.23	2206.03	2332.2	2324.23	2254.79	2244.04	1.74792	1.10267	1.76077	1.11049	71.5805	2021.39	2102.17	33.5603	71.4641	2010.84	2092.11	33.8501	10536.7	10588.5	412.286	412.265	358.986	10579.4
58	135	UNADW	7	-11.0378	-35.7892	3.6378	34.9629	35.1303	7.83689	2274.04	2213.54	2332.2	2324.23	2262.56	2251.78	1.70479	1.07498	1.7173	1.08259	70.6255	2031	2108.72	34.0618	70.5108	2020.41	2098.65	34.1697	10537.2	10588.9	412.303	412.282	360.559	10454.6
90	136	UNADW	8	-11.4216	-36.4119	3.7862	34.9638	35.131	7.8243	2278.32	2217.74	2332.24	2324.28	2266.76	2255.97	1.63496	1.03111	1.64692	1.03839	69.3968	2040.66	2119.1	35.0985	69.2853	2030.06	2109.01	35.2106	10537.3	10589	412.297	412.276	331.237	10205.1
96	137	UNADW	9	-11.5819	-36.1926	3.8282	34.956	35.1232	7.86583	2335.23	2273.16	2331.86	2323.91	2323.9	2312.84	1.89719	1.19653	1.91112	1.20501	77.846	2076.8	2160.36	32.4304	77.7189	2065.95	2150.04	32.5335	10534.8	10586.5	412.296	412.275	332.347	10554.4
102	138	UNADW	10	-12.2204	-35.3148	4.2782	34.9284	35.096	7.81049	2258.87	2198.98	2330.57	2322.59	2249.69	2238.94	1.68534	1.06341	1.69773	1.07095	68.1442	2025.08	2105.82	35.5248	68.0344	2014.52	2095.73	35.6402	10525.8	10577.6	412.28	412.259	356.489	10704.1
108	139	UNADW	11	-12.8601	-34.4369	3.8747	34.9655	35.1328	7.80871	2271.04	2210.67	2332.32	2324.36	2259.41	2248.65	1.55172	0.978712	1.56306	0.985612	67.1853	2039.66	2117.78	36.2827	67.0781	2029.08	2107.7	36.3988	10537.7	10589.5	412.293	412.272	319.952	10005.5
114	140	UNADW	12	-13.3945	-34.9539	3.5569	34.9605	35.1278	7.86881	2256.15	2196.11	2332.08	2324.12	2244.91	2234.22	1.74193	1.0983	1.75472	1.10608	74.8331	2006.87	2085.57	31.336	74.7108	1996.38	2075.62	31.4347	10536.5	10588.2	412.306	412.286	321.617	10080.3
120	141	UNADW	13	-12.7357	-35.8163	4.0089	34.9624	35.1297	7.89449	2260.45	2200.4	2332.17	2324.21	2249.07	2238.36	1.92322	1.2132	1.9374	1.22183	80.6599	1997.94	2082.75	29.0734	80.5264	1987.46	2072.78	29.1658	10536.6	10588.4	412.287	412.267	315.789	10329.9
126	142	UNADW	14	-12.0762	-36.68	3.8428	34.9619	35.1291	7.80098	2260.49	2200.4	2332.15	2324.19	2249.14	2238.44	1.49537	0.943136	1.50629	0.949774	65.7188	2034.07	2111.23	36.864	65.6146	2023.54	2101.21	36.9821	10536.6	10588.4	412.294	412.274	306.817	9855.78
132	143	UNADW	15	-11.9113	-36.8949	3.8553	34.9643	35.1315	7.80163	2269.21	2208.88	2332.26	2324.3	2257.66	2246.91	1.56378	0.986298	1.5752	0.993245	66.0561	2040.19	2117.74	36.9073	65.9511	2029.62	2107.67	37.0256	10537.4	10589.1	412.294	412.273	325.224	10255
